# Supplementary material for: Transcriptome Analysis and Identification of Sesquiterpene Synthases in Liverwort Jungermannia exsertifolia
Source: Bioengineering (Basel). 2023 May 9;10(5):569. doi: 10.3390/bioengineering10050569 (PMC10215318; doi:10.3390/bioengineering10050569)
Supplement: Supplementary file 1 [file bioengineering-10-00569-s001.zip]

Archive with 1 entries (1 files):
- bioengineering-2369432-supplementary.pdf
